# Supplementary material for: A Lost Opportunity to Reduce Future Risk Among Justice-Involved Young Adults Through HIV Testing and Counseling
Source: Behav Sci (Basel). 2025 Apr 25;15(5):578. doi: 10.3390/bs15050578 (PMC12109017; doi:10.3390/bs15050578)
Supplement: Supplementary file 1 [file behavsci-15-00578-s001.zip]

Archive with 1 entries (1 files):
- behavsci-3518017-supplementary.pdf
